# Supplementary material for: Efficacy of the Simeox® Airway Clearance Technology in the Homecare Treatment of Children with Clinically Stable Cystic Fibrosis: A Randomized Controlled Trial
Source: Children (Basel). 2023 Jan 23;10(2):204. doi: 10.3390/children10020204 (PMC9955024; doi:10.3390/children10020204)
Supplement: Supplementary file 1 [file children-10-00204-s001.zip]

Archive with 1 entries (1 files):
- children-2054946-supplementary.pdf
